# Supplementary material for: Patient-specific analysis of co-expression to measure biological network rewiring in individuals
Source: Life Sci Alliance. 2023 Nov 17;7(2):e202302253. doi: 10.26508/lsa.202302253 (PMC10656351; doi:10.26508/lsa.202302253)
Supplement: Supplementary file 1 [file LSA-2023-02253_TableS1.xls]

## Sheet: Sheet1
Supplementary Table S1. Matrix representing the differential co-expression network of early estrogen response
Gene	FOXC1	MLPH	XBP1	AR	SLC16A1	THSD4	KCNK5	SCARB1	PMAIP1	WFS1	RARA	KLK10	SLC7A2	RAB17	TFF3	KCNK15	MYC	DHRS2	SULT2B1	AMFR	BLVRB	CA12	SCNN1A	IL17RB	MYBBP1A	TMPRSS3	KRT18	MAST4	IL6ST	ABAT	RBBP8	P2RY2	MYBL1	ASB13	TBC1D30	BHLHE40	UGCG	SYBU	ISG20L2	OLFML3	SLC9A3R1	SH3BP5	MREG	NRIP1	SIAH2	TUBB2B	PGR	CELSR2	MSMB
FOXC1	0	7.28847	8.21259	9.4606	-4.31154	4.82208	-8.01742	-13.2338	-9.03366	4.21803	3.40469	-4.41864	6.43253	1.63373	8.60752	-0.246071	-5.89649	8.26911	5.6779	3.64344	5.04565	2.27883	3.54953	-6.932	-7.23678	-6.51008	1.27604	2.8713	1.6372	4.73066	-8.27555	9.31956	-9.531	-8.88848	4.53284	4.85173	4.34421	1.56107	-8.72464	8.82723	1.80912	1.69762	5.34879	5.41706	-8.21289	1.44009	0.178319	-7.65452	6.0567
MLPH	7.28847	0	-5.04984	-10.4203	7.60594	-0.281798	6.90585	11.7088	12.727	-5.233	-5.22673	5.8514	-7.37969	-2.41759	-5.91281	-2.90289	7.49645	-9.22515	-8.25992	-3.27063	-3.39412	0.731416	-6.39547	10.2151	9.271	7.41154	-5.5922	-1.75827	2.31401	-2.34809	8.92631	-12.0172	9.57375	11.1191	-5.95042	-1.4776	-2.14503	-1.74659	8.85804	-9.72473	-4.75593	0.632766	-3.29215	-4.95641	9.9668	1.80685	-1.69545	8.96394	-9.38453
XBP1	8.21259	-5.04984	0	-8.11701	5.23137	0.124061	6.43128	9.17989	11.142	-3.76437	-2.23757	6.26723	-5.62692	-0.911622	-6.0047	-2.3328	7.40723	-7.50259	-5.89154	-2.66308	-4.25883	-0.687146	-2.6984	9.31482	9.27498	6.01916	-4.15354	-0.882853	1.26929	-4.13899	8.07778	-9.47785	6.33094	9.937	-4.4435	1.26699	-4.41147	-0.434992	7.18786	-7.6959	-4.89431	-0.0034127	-3.03039	-3.26475	6.43064	3.47557	1.07288	10.2589	-6.62097
AR	9.4606	-10.4203	-8.11701	0	10.0035	-3.91956	9.36734	8.70675	11.2395	-8.40904	-7.36308	9.56633	-10.5473	-4.52003	-10.4865	-4.74161	6.98135	-8.58972	-9.94749	-6.14344	-6.50756	-2.49328	-7.15672	10.0301	7.32614	9.56164	-6.52265	-4.68521	0.48474	-3.45507	8.64928	-8.54444	7.82017	6.34026	-6.53742	-3.28883	-6.08871	-5.23525	7.51638	-8.41802	-6.68874	1.25421	-3.66314	-5.49046	6.62209	4.8184	-1.07484	6.36991	-7.61459
SLC16A1	-4.31154	7.60594	5.23137	10.0035	0	2.59031	-6.88461	-9.55108	-8.29773	5.27541	4.13452	-2.35332	5.70013	3.51839	6.828	1.46996	-8.82053	4.94344	4.30181	2.63973	1.74749	-0.38087	4.05498	-6.43386	-7.0871	-4.22544	1.95704	3.41063	1.08987	3.9236	-7.80432	8.65761	-12.4941	-9.27791	4.46985	0.0778529	2.24493	2.67531	-5.06412	7.80494	1.85846	-1.55934	3.06811	3.16639	-8.39588	-1.02415	0.765761	-6.37301	6.19196
THSD4	4.82208	-0.281798	0.124061	-3.91956	2.59031	0	2.10142	6.6093	10.9338	-1.73768	-1.28613	0.134828	-4.03803	1.30774	-4.60219	-2.00809	4.68969	-4.29955	-4.76948	0.363302	-3.85366	3.71546	-2.29531	9.24823	6.99138	3.42249	-2.14988	0.113241	1.80014	-2.46905	8.59252	-7.38192	4.7498	9.12412	-3.08546	1.21999	1.42223	-0.305572	6.18647	-9.85913	-1.09052	-0.320506	-0.271481	-1.25994	7.34966	-0.667717	-2.30201	7.45356	-4.59794
KCNK5	-8.01742	6.90585	6.43128	9.36734	-6.88461	2.10142	0	-12.3223	-8.25796	4.53191	4.37568	-5.7999	8.17003	2.36317	8.62786	1.12594	-6.15568	8.53034	7.54605	2.20351	5.40099	2.60457	5.23071	-8.54505	-6.204	-7.074	3.99272	3.48647	0.938926	5.82065	-6.35477	8.90096	-8.45674	-7.87324	6.36401	3.05117	4.46287	3.79806	-5.46238	6.02846	3.88166	0.395315	5.99876	4.85333	-6.60798	-2.01202	2.2611	-7.27571	6.57727
SCARB1	-13.2338	11.7088	9.17989	8.70675	-9.55108	6.6093	-12.3223	0	-6.10659	9.56302	7.12116	-10.9428	8.87264	7.55198	11.0227	6.40168	-8.17237	8.05297	9.88005	7.07394	10.1645	6.30915	9.61057	-6.40829	-6.14569	-7.40185	9.93789	7.38664	2.69986	8.2621	-3.26553	4.47596	-6.48836	-5.15176	8.62755	5.4725	6.4514	6.47667	-5.47761	3.41465	7.17062	-4.03215	3.90883	6.00244	-3.28248	-6.51566	4.41201	-4.41215	7.3977
PMAIP1	-9.03366	12.727	11.142	11.2395	-8.29773	10.9338	-8.25796	-6.10659	0	10.0749	10.6522	-7.91226	5.82094	8.94085	8.04632	6.35875	-8.55973	5.44258	7.91749	6.57006	5.43056	8.56251	8.21744	-2.72317	-6.11586	-6.4281	7.32772	9.88061	5.56906	7.17941	-3.16386	5.40186	-8.25747	-1.04411	7.25267	5.90723	6.13852	5.57288	-2.7279	1.40406	8.05147	-5.32859	6.10622	6.71256	-1.02286	-6.69658	6.26251	-2.03262	8.41159
WFS1	4.21803	-5.233	-3.76437	-8.40904	5.27541	-1.73768	4.53191	9.56302	10.0749	0	-3.99215	1.37194	-4.39631	-0.446485	-5.60544	-1.18358	6.69259	-6.52704	-4.10673	-1.9026	-2.45232	-1.50556	-3.59294	8.50985	6.76042	5.8857	-1.23997	-3.88224	-0.413055	-3.21283	7.90107	-7.01347	8.43187	8.25342	-4.59693	-2.24924	-1.09369	-1.3193	6.48504	-6.79277	-1.09707	-0.436169	-1.93574	-4.88834	7.35039	1.00408	-2.17447	6.43891	-5.76526
RARA	3.40469	-5.22673	-2.23757	-7.36308	4.13452	-1.28613	4.37568	7.12116	10.6522	-3.99215	0	1.47929	-4.24215	-2.89807	-5.17725	-0.538267	5.33126	-3.92301	-2.69195	-2.80036	-2.57712	-0.643146	-4.08867	6.86984	6.02324	4.92771	0.288058	-3.76992	-1.49019	-3.44756	5.52384	-4.75137	7.69944	6.41889	-1.82807	-1.86997	0.473263	-2.38118	8.34798	-8.70597	2.09609	-1.33225	-1.44323	-3.5368	5.37402	-0.437562	-2.94376	3.51061	-3.46573
KLK10	-4.41864	5.8514	6.26723	9.56633	-2.35332	0.134828	-5.7999	-10.9428	-7.91226	1.37194	1.47929	0	3.14056	1.74198	5.37892	-3.006	-6.37958	5.17501	1.89989	-0.482435	1.11581	0.269993	1.05733	-6.88072	-4.7969	-5.53539	0.684741	0.989116	1.16557	3.61212	-6.64236	7.60161	-9.51062	-7.41461	4.58559	1.62313	0.290458	-0.998066	-4.62109	5.53879	0.560922	1.38895	6.04338	4.29399	-5.24419	-0.302866	0.0676884	-8.30004	6.27664
SLC7A2	6.43253	-7.37969	-5.62692	-10.5473	5.70013	-4.03803	8.17003	8.87264	5.82094	-4.39631	-4.24215	3.14056	0	-3.43749	-8.17216	-2.24863	6.93517	-6.49807	-5.97062	-1.16018	-5.15485	-2.30645	-4.44051	5.8589	6.25222	5.7559	-3.97092	-4.30003	-6.03065	-7.35198	9.40768	-7.8945	6.58537	4.36622	-3.42185	-1.82968	-6.06418	-3.09866	5.46422	-5.42256	-1.07273	-0.245182	-3.67381	-3.38663	6.49597	2.92131	-1.91338	9.68833	-5.3575
RAB17	1.63373	-2.41759	-0.911622	-4.52003	3.51839	1.30774	2.36317	7.55198	8.94085	-0.446485	-2.89807	1.74198	-3.43749	0	-3.82784	-0.484614	5.38017	-5.02825	-3.78947	0.352972	-1.62331	2.69941	-2.38783	6.68909	5.6235	3.21544	-3.18759	0.897101	2.76583	0.198012	7.76484	-8.64558	6.07629	9.83897	-2.82292	-0.442728	0.391958	2.06988	3.09888	-6.68644	-2.94283	-0.841794	-2.0729	-2.41061	6.61686	-0.880183	1.08672	5.9236	-5.92766
TFF3	8.60752	-5.91281	-6.0047	-10.4865	6.828	-4.60219	8.62786	11.0227	8.04632	-5.60544	-5.17725	5.37892	-8.17216	-3.82784	0	-3.29156	3.56695	-11.1722	-8.21983	-4.0006	-4.61103	-3.04242	-5.93476	4.90716	6.57106	9.29435	-4.51183	-2.8084	-2.97678	-5.44871	8.08301	-10.4368	7.20468	5.1325	-6.68908	-3.22403	-6.41408	-5.50698	5.11234	-5.23455	-3.96827	0.920949	-5.16304	-4.93146	6.28773	1.98592	-2.23743	8.0015	-6.76495
KCNK15	-0.246071	-2.90289	-2.3328	-4.74161	1.46996	-2.00809	1.12594	6.40168	6.35875	-1.18358	-0.538267	-3.006	-2.24863	-0.484614	-3.29156	0	4.65338	0.407976	-0.164103	-0.861503	-0.288434	-0.64879	-2.30538	6.07492	5.3302	1.322	2.54948	-1.99663	-3.84015	-0.0736252	6.00938	-6.33758	7.61745	4.68181	-2.11735	0.309458	-1.22461	-0.762556	3.17786	-6.32633	3.25281	-3.22749	0.666244	-0.32574	6.52912	-1.7747	-5.11763	5.01044	-0.131641
MYC	-5.89649	7.49645	7.40723	6.98135	-8.82053	4.68969	-6.15568	-8.17237	-8.55973	6.69259	5.33126	-6.37958	6.93517	5.38017	3.56695	4.65338	0	6.9659	4.21844	6.60148	4.48195	3.15297	4.57849	-7.16477	-7.48039	-5.81099	4.11231	2.12935	1.88136	2.97631	-6.67615	4.85068	-4.21069	-4.88999	4.6074	6.13711	4.90068	5.95432	-8.34272	4.62242	3.03706	-2.0081	4.17321	4.59466	-5.50239	-2.84484	3.02432	-3.88422	4.79906
DHRS2	8.26911	-9.22515	-7.50259	-8.58972	4.94344	-4.29955	8.53034	8.05297	5.44258	-6.52704	-3.92301	5.17501	-6.49807	-5.02825	-11.1722	0.407976	6.9659	0	-5.08026	-3.57778	-4.35154	-1.98996	-6.6509	5.75243	6.45396	7.68694	-4.67187	-6.2698	0.167981	-4.06456	5.87575	-5.97182	9.13977	4.63066	-6.37642	-3.25517	-3.86458	-4.78507	3.70843	-5.33301	-3.48285	3.99422	-4.78164	-4.01002	5.14911	3.5043	-1.43819	3.56065	-4.95958
SULT2B1	5.6779	-8.25992	-5.89154	-9.94749	4.30181	-4.76948	7.54605	9.88005	7.91749	-4.10673	-2.69195	1.89989	-5.97062	-3.78947	-8.21983	-0.164103	4.21844	-5.08026	0	-0.707035	-0.829442	0.537371	-6.28694	3.65905	4.79221	3.00176	-2.9227	-3.20371	0.234477	-3.39986	5.70041	-9.43432	10.4192	3.39764	-3.73023	-3.03291	-3.77236	-4.92946	4.76895	-6.44265	-0.292567	1.7481	-6.69177	-4.83995	4.91545	1.4535	-2.08642	4.66394	-6.9215
AMFR	3.64344	-3.27063	-2.66308	-6.14344	2.63973	0.363302	2.20351	7.07394	6.57006	-1.9026	-2.80036	-0.482435	-1.16018	0.352972	-4.0006	-0.861503	6.60148	-3.57778	-0.707035	0	-2.26839	-0.522579	-2.23913	8.28952	7.04914	4.4388	0.165658	-0.858764	-1.43569	-2.75536	9.05826	-7.36145	5.84157	7.21313	-4.98453	-2.21922	-0.177808	0.640081	3.62451	-7.55456	0.443131	0.809421	-2.29585	-2.2162	5.31638	1.267	-3.54931	7.45768	-4.30726
BLVRB	5.04565	-3.39412	-4.25883	-6.50756	1.74749	-3.85366	5.40099	10.1645	5.43056	-2.45232	-2.57712	1.11581	-5.15485	-1.62331	-4.61103	-0.288434	4.48195	-4.35154	-0.829442	-2.26839	0	1.50011	-2.35093	4.91932	5.14574	2.2604	-0.3616	-0.595767	-1.17889	-2.57198	5.4167	-7.48764	6.78852	4.60361	-2.73547	-4.19376	-3.095	-2.09578	4.9781	-7.74077	-1.10248	1.71267	-7.21835	-5.51822	5.17191	-1.20109	-2.95701	4.14641	-6.11317
CA12	2.27883	0.731416	-0.687146	-2.49328	-0.38087	3.71546	2.60457	6.30915	8.56251	-1.50556	-0.643146	0.269993	-2.30645	2.69941	-3.04242	-0.64879	3.15297	-1.98996	0.537371	-0.522579	1.50011	0	1.72185	6.47702	3.70219	4.68663	2.30139	1.57483	3.07946	2.04793	8.3711	-4.63889	4.26639	8.77183	-0.879552	1.04147	2.92209	1.75052	4.06698	-5.70466	1.74761	-1.69072	-0.04153	-0.965756	6.25078	-2.23888	-0.14794	5.1798	-2.90224
SCNN1A	3.54953	-6.39547	-2.6984	-7.15672	4.05498	-2.29531	5.23071	9.61057	8.21744	-3.59294	-4.08867	1.05733	-4.44051	-2.38783	-5.93476	-2.30538	4.57849	-6.6509	-6.28694	-2.23913	-2.35093	1.72185	0	5.51185	5.69059	3.64626	-3.52244	-0.977457	0.300651	-2.69354	8.96544	-9.63852	6.91779	6.80033	-2.11671	-2.16238	-2.89655	-1.83933	5.0634	-6.78311	-2.62466	0.300027	-2.9869	-3.85775	6.15161	-0.0542349	-0.936687	6.26784	-7.24654
IL17RB	-6.932	10.2151	9.31482	10.0301	-6.43386	9.24823	-8.54505	-6.40829	-2.72317	8.50985	6.86984	-6.88072	5.8589	6.68909	4.90716	6.07492	-7.16477	5.75243	3.65905	8.28952	4.91932	6.47702	5.51185	0	-3.99573	-4.80044	3.5779	7.1359	7.508	7.14631	-1.94531	3.06925	-4.2496	1.29572	2.64436	7.5144	4.72698	6.03883	-5.38485	3.22067	3.20404	-3.66679	5.04376	7.15373	-1.86405	-5.5057	5.35178	0.277042	4.40471
MYBBP1A	-7.23678	9.271	9.27498	7.32614	-7.0871	6.99138	-6.204	-6.14569	-6.11586	6.76042	6.02324	-4.7969	6.25222	5.6235	6.57106	5.3302	-7.48039	6.45396	4.79221	7.04914	5.14574	3.70219	5.69059	-3.99573	0	-4.96051	4.92039	4.29031	3.54719	7.1753	-6.18403	4.26682	-4.89609	-4.59554	4.83174	5.57624	4.96709	6.28715	-6.13025	4.52952	3.41958	-5.31408	3.93755	4.13372	-3.73239	-3.04061	4.47815	-2.21766	4.07907
TMPRSS3	-6.51008	7.41154	6.01916	9.56164	-4.22544	3.42249	-7.074	-7.40185	-6.4281	5.8857	4.92771	-5.53539	5.7559	3.21544	9.29435	1.322	-5.81099	7.68694	3.00176	4.4388	2.2604	4.68663	3.64626	-4.80044	-4.96051	0	3.82127	4.66046	2.80052	6.40945	-4.60481	6.72544	-6.88861	-4.43065	5.38884	4.97197	4.53307	3.60528	-3.89654	5.82305	3.09217	-0.984729	7.20984	5.57554	-4.30757	-3.03	2.36489	-3.50401	2.51961
KRT18	1.27604	-5.5922	-4.15354	-6.52265	1.95704	-2.14988	3.99272	9.93789	7.32772	-1.23997	0.288058	0.684741	-3.97092	-3.18759	-4.51183	2.54948	4.11231	-4.67187	-2.9227	0.165658	-0.3616	2.30139	-3.52244	3.5779	4.92039	3.82127	0	-1.80541	1.74779	-0.815499	5.48427	-7.47019	9.41267	4.92895	-2.33788	-0.782085	-1.12589	-2.18576	4.46275	-6.51756	-0.376623	-0.896346	-4.56495	-3.07442	5.61522	-1.51058	0.902303	6.53521	-6.95936
MAST4	2.8713	-1.75827	-0.882853	-4.68521	3.41063	0.113241	3.48647	7.38664	9.88061	-3.88224	-3.76992	0.989116	-4.30003	0.897101	-2.8084	-1.99663	2.12935	-6.2698	-3.20371	-0.858764	-0.595767	1.57483	-0.977457	7.1359	4.29031	4.66046	-1.80541	0	-1.0065	-2.10808	10.1006	-8.1205	6.4102	5.74085	-1.94813	1.37829	-1.33052	-0.778752	3.61047	-6.57125	-0.827877	-1.48506	-0.966851	-3.23172	8.48295	-0.0294894	-1.11679	7.14946	-3.33963
IL6ST	1.6372	2.31401	1.26929	0.48474	1.08987	1.80014	0.938926	2.69986	5.56906	-0.413055	-1.49019	1.16557	-6.03065	2.76583	-2.97678	-3.84015	1.88136	0.167981	0.234477	-1.43569	-1.17889	3.07946	0.300651	7.508	3.54719	2.80052	1.74779	-1.0065	0	-0.807937	4.83814	-1.9861	1.86635	5.69607	0.854182	3.38779	0.257045	1.08668	4.81081	-5.71744	2.15727	-2.94644	1.80982	-1.62514	7.9972	-1.85467	-3.22351	4.43892	-0.459985
ABAT	4.73066	-2.34809	-4.13899	-3.45507	3.9236	-2.46905	5.82065	8.2621	7.17941	-3.21283	-3.44756	3.61212	-7.35198	0.198012	-5.44871	-0.0736252	2.97631	-4.06456	-3.39986	-2.75536	-2.57198	2.04793	-2.69354	7.14631	7.1753	6.40945	-0.815499	-2.10808	-0.807937	0	8.09518	-5.20328	3.73779	6.67205	-1.83735	0.141983	-4.29725	-0.622515	5.11239	-5.81367	-1.33446	-1.02093	-0.949358	-1.48042	9.4492	0.22355	0.320248	7.20042	-3.7023
RBBP8	-8.27555	8.92631	8.07778	8.64928	-7.80432	8.59252	-6.35477	-3.26553	-3.16386	7.90107	5.52384	-6.64236	9.40768	7.76484	8.08301	6.00938	-6.67615	5.87575	5.70041	9.05826	5.4167	8.3711	8.96544	-1.94531	-6.18403	-4.60481	5.48427	10.1006	4.83814	8.09518	0	0.731596	-3.2785	0.182418	5.97248	6.68995	6.55568	7.22882	-4.79027	3.40872	5.19547	-4.03534	5.99283	8.18893	0.376359	-5.33302	10.034	2.87941	4.21444
P2RY2	9.31956	-12.0172	-9.47785	-8.54444	8.65761	-7.38192	8.90096	4.47596	5.40186	-7.01347	-4.75137	7.60161	-7.8945	-8.64558	-10.4368	-6.33758	4.85068	-5.97182	-9.43432	-7.36145	-7.48764	-4.63889	-9.63852	3.06925	4.26682	6.72544	-7.47019	-8.1205	-1.9861	-5.20328	0.731596	0	5.83848	1.27454	-6.54109	-4.25869	-4.41338	-8.83622	3.04077	-1.18356	-8.05453	4.82457	-6.31793	-7.14276	0.018502	8.06161	-5.07455	0.89027	-9.3093
MYBL1	-9.531	9.57375	6.33094	7.82017	-12.4941	4.7498	-8.45674	-6.48836	-8.25747	8.43187	7.69944	-9.51062	6.58537	6.07629	7.20468	7.61745	-4.21069	9.13977	10.4192	5.84157	6.78852	4.26639	6.91779	-4.2496	-4.89609	-6.88861	9.41267	6.4102	1.86635	3.73779	-3.2785	5.83848	0	-0.838426	7.06126	3.69749	5.16449	6.55831	-4.31863	0.00616235	8.93459	-2.87689	4.51047	7.42987	-3.09834	-6.6177	3.55646	-3.02353	9.15462
ASB13	-8.88848	11.1191	9.937	6.34026	-9.27791	9.12412	-7.87324	-5.15176	-1.04411	8.25342	6.41889	-7.41461	4.36622	9.83897	5.1325	4.68181	-4.88999	4.63066	3.39764	7.21313	4.60361	8.77183	6.80033	1.29572	-4.59554	-4.43065	4.92895	5.74085	5.69607	6.67205	0.182418	1.27454	-0.838426	0	6.14497	7.85316	7.4039	7.58332	-1.81281	-3.64146	4.8334	-5.77473	4.59264	5.85053	0.877587	-4.39516	5.03036	5.07229	2.21832
TBC1D30	4.53284	-5.95042	-4.4435	-6.53742	4.46985	-3.08546	6.36401	8.62755	7.25267	-4.59693	-1.82807	4.58559	-3.42185	-2.82292	-6.68908	-2.11735	4.6074	-6.37642	-3.73023	-4.98453	-2.73547	-0.879552	-2.11671	2.64436	4.83174	5.38884	-2.33788	-1.94813	0.854182	-1.83735	5.97248	-6.54109	7.06126	6.14497	0	-2.51426	-2.91982	-2.08608	6.7493	-5.33348	-3.30433	0.0713734	-3.80358	-3.30113	5.18435	3.72386	-0.145209	4.19991	-6.71883
BHLHE40	4.85173	-1.4776	1.26699	-3.28883	0.0778529	1.21999	3.05117	5.4725	5.90723	-2.24924	-1.86997	1.62313	-1.82968	-0.442728	-3.22403	0.309458	6.13711	-3.25517	-3.03291	-2.21922	-4.19376	1.04147	-2.16238	7.5144	5.57624	4.97197	-0.782085	1.37829	3.38779	0.141983	6.68995	-4.25869	3.69749	7.85316	-2.51426	0	3.16969	-0.0369696	4.86122	-6.47978	-1.51879	-1.32102	-0.412105	-1.31642	3.15709	0.871937	0.617206	6.73183	-5.07042
UGCG	4.34421	-2.14503	-4.41147	-6.08871	2.24493	1.42223	4.46287	6.4514	6.13852	-1.09369	0.473263	0.290458	-6.06418	0.391958	-6.41408	-1.22461	4.90068	-3.86458	-3.77236	-0.177808	-3.095	2.92209	-2.89655	4.72698	4.96709	4.53307	-1.12589	-1.33052	0.257045	-4.29725	6.55568	-4.41338	5.16449	7.4039	-2.91982	3.16969	0	-2.90327	3.91717	-4.33925	-1.19388	-0.262682	-4.44143	-4.24685	6.29325	0.376786	-1.70242	6.80508	-4.92742
SYBU	1.56107	-1.74659	-0.434992	-5.23525	2.67531	-0.305572	3.79806	6.47667	5.57288	-1.3193	-2.38118	-0.998066	-3.09866	2.06988	-5.50698	-0.762556	5.95432	-4.78507	-4.92946	0.640081	-2.09578	1.75052	-1.83933	6.03883	6.28715	3.60528	-2.18576	-0.778752	1.08668	-0.622515	7.22882	-8.83622	6.55831	7.58332	-2.08608	-0.0369696	-2.90327	0	3.29307	-6.45632	-2.60545	-1.0116	-0.673918	-0.933064	5.81528	0.312083	2.13951	6.24663	-4.7755
ISG20L2	-8.72464	8.85804	7.18786	7.51638	-5.06412	6.18647	-5.46238	-5.47761	-2.7279	6.48504	8.34798	-4.62109	5.46422	3.09888	5.11234	3.17786	-8.34272	3.70843	4.76895	3.62451	4.9781	4.06698	5.0634	-5.38485	-6.13025	-3.89654	4.46275	3.61047	4.81081	5.11239	-4.79027	3.04077	-4.31863	-1.81281	6.7493	4.86122	3.91717	3.29307	0	3.42944	4.0519	-5.19308	3.31533	3.39109	-2.43676	-3.16189	4.75489	-2.60079	3.97166
OLFML3	8.82723	-9.72473	-7.6959	-8.41802	7.80494	-9.85913	6.02846	3.41465	1.40406	-6.79277	-8.70597	5.53879	-5.42256	-6.68644	-5.23455	-6.32633	4.62242	-5.33301	-6.44265	-7.55456	-7.74077	-5.70466	-6.78311	3.22067	4.52952	5.82305	-6.51756	-6.57125	-5.71744	-5.81367	3.40872	-1.18356	0.00616235	-3.64146	-5.33348	-6.47978	-4.33925	-6.45632	3.42944	0	-6.23504	5.91267	-5.11565	-7.09787	-0.594681	5.70261	-5.94596	0.859028	-5.21788
SLC9A3R1	1.80912	-4.75593	-4.89431	-6.68874	1.85846	-1.09052	3.88166	7.17062	8.05147	-1.09707	2.09609	0.560922	-1.07273	-2.94283	-3.96827	3.25281	3.03706	-3.48285	-0.292567	0.443131	-1.10248	1.74761	-2.62466	3.20404	3.41958	3.09217	-0.376623	-0.827877	2.15727	-1.33446	5.19547	-8.05453	8.93459	4.8334	-3.30433	-1.51879	-1.19388	-2.60545	4.0519	-6.23504	0	-0.807167	-3.48516	-1.44587	5.69838	1.61496	0.58647	5.5819	-3.30838
SH3BP5	1.69762	0.632766	-0.0034127	1.25421	-1.55934	-0.320506	0.395315	-4.03215	-5.32859	-0.436169	-1.33225	1.38895	-0.245182	-0.841794	0.920949	-3.22749	-2.0081	3.99422	1.7481	0.809421	1.71267	-1.69072	0.300027	-3.66679	-5.31408	-0.984729	-0.896346	-1.48506	-2.94644	-1.02093	-4.03534	4.82457	-2.87689	-5.77473	0.0713734	-1.32102	-0.262682	-1.0116	-5.19308	5.91267	-0.807167	0	-0.515366	0.552024	-4.4066	2.30895	-1.99218	-4.09509	2.87706
MREG	5.34879	-3.29215	-3.03039	-3.66314	3.06811	-0.271481	5.99876	3.90883	6.10622	-1.93574	-1.44323	6.04338	-3.67381	-2.0729	-5.16304	0.666244	4.17321	-4.78164	-6.69177	-2.29585	-7.21835	-0.04153	-2.9869	5.04376	3.93755	7.20984	-4.56495	-0.966851	1.80982	-0.949358	5.99283	-6.31793	4.51047	4.59264	-3.80358	-0.412105	-4.44143	-0.673918	3.31533	-5.11565	-3.48516	-0.515366	0	-1.09925	3.63889	3.53519	3.57613	7.7647	-4.63808
NRIP1	5.41706	-4.95641	-3.26475	-5.49046	3.16639	-1.25994	4.85333	6.00244	6.71256	-4.88834	-3.5368	4.29399	-3.38663	-2.41061	-4.93146	-0.32574	4.59466	-4.01002	-4.83995	-2.2162	-5.51822	-0.965756	-3.85775	7.15373	4.13372	5.57554	-3.07442	-3.23172	-1.62514	-1.48042	8.18893	-7.14276	7.42987	5.85053	-3.30113	-1.31642	-4.24685	-0.933064	3.39109	-7.09787	-1.44587	0.552024	-1.09925	0	6.18286	2.75852	1.47175	10.6628	-1.50014
SIAH2	-8.21289	9.9668	6.43064	6.62209	-8.39588	7.34966	-6.60798	-3.28248	-1.02286	7.35039	5.37402	-5.24419	6.49597	6.61686	6.28773	6.52912	-5.50239	5.14911	4.91545	5.31638	5.17191	6.25078	6.15161	-1.86405	-3.73239	-4.30757	5.61522	8.48295	7.9972	9.4492	0.376359	0.018502	-3.09834	0.877587	5.18435	3.15709	6.29325	5.81528	-2.43676	-0.594681	5.69838	-4.4066	3.63889	6.18286	0	-4.39447	8.19961	2.00216	4.26242
TUBB2B	1.44009	1.80685	3.47557	4.8184	-1.02415	-0.667717	-2.01202	-6.51566	-6.69658	1.00408	-0.437562	-0.302866	2.92131	-0.880183	1.98592	-1.7747	-2.84484	3.5043	1.4535	1.267	-1.20109	-2.23888	-0.0542349	-5.5057	-3.04061	-3.03	-1.51058	-0.0294894	-1.85467	0.22355	-5.33302	8.06161	-6.6177	-4.39516	3.72386	0.871937	0.376786	0.312083	-3.16189	5.70261	1.61496	2.30895	3.53519	2.75852	-4.39447	0	-0.429234	-4.20091	3.72221
PGR	0.178319	-1.69545	1.07288	-1.07484	0.765761	-2.30201	2.2611	4.41201	6.26251	-2.17447	-2.94376	0.0676884	-1.91338	1.08672	-2.23743	-5.11763	3.02432	-1.43819	-2.08642	-3.54931	-2.95701	-0.14794	-0.936687	5.35178	4.47815	2.36489	0.902303	-1.11679	-3.22351	0.320248	10.034	-5.07455	3.55646	5.03036	-0.145209	0.617206	-1.70242	2.13951	4.75489	-5.94596	0.58647	-1.99218	3.57613	1.47175	8.19961	-0.429234	0	6.43517	-1.11756
CELSR2	-7.65452	8.96394	10.2589	6.36991	-6.37301	7.45356	-7.27571	-4.41215	-2.03262	6.43891	3.51061	-8.30004	9.68833	5.9236	8.0015	5.01044	-3.88422	3.56065	4.66394	7.45768	4.14641	5.1798	6.26784	0.277042	-2.21766	-3.50401	6.53521	7.14946	4.43892	7.20042	2.87941	0.89027	-3.02353	5.07229	4.19991	6.73183	6.80508	6.24663	-2.60079	0.859028	5.5819	-4.09509	7.7647	10.6628	2.00216	-4.20091	6.43517	0	5.49196
MSMB	6.0567	-9.38453	-6.62097	-7.61459	6.19196	-4.59794	6.57727	7.3977	8.41159	-5.76526	-3.46573	6.27664	-5.3575	-5.92766	-6.76495	-0.131641	4.79906	-4.95958	-6.9215	-4.30726	-6.11317	-2.90224	-7.24654	4.40471	4.07907	2.51961	-6.95936	-3.33963	-0.459985	-3.7023	4.21444	-9.3093	9.15462	2.21832	-6.71883	-5.07042	-4.92742	-4.7755	3.97166	-5.21788	-3.30838	2.87706	-4.63808	-1.50014	4.26242	3.72221	-1.11756	5.49196	0
BCL2	-3.55151	7.97458	7.1636	5.68232	-3.60909	7.94827	-4.15597	-2.06218	-0.646472	6.1458	3.26459	-5.21115	1.91577	9.61406	-0.56558	0.806911	-2.28468	3.14892	4.08784	6.78345	3.0237	6.23803	5.09883	1.44415	-0.646538	-1.24869	5.57444	3.80326	1.5852	2.08963	2.0724	2.15396	-1.51481	4.86532	2.95617	7.64897	4.11284	6.11534	-0.435254	-1.29585	4.37325	-5.61992	6.18111	4.65515	5.59327	-5.7129	0.647041	2.97524	3.61757
PEX11A	7.50914	-7.83809	-7.00875	-5.69304	7.38897	-4.62054	8.16768	6.02648	8.06654	-6.49383	-4.78972	6.73739	-6.79013	-5.61758	-9.10555	-4.92015	4.46614	-5.30166	-6.4169	-6.74253	-5.49757	0.945856	-6.54561	4.08941	4.48287	7.07276	-5.98745	-5.13193	1.93394	-2.06365	3.0366	-4.26545	5.54905	5.10061	-5.14186	-1.23854	-2.54897	-5.82044	5.86036	-2.37835	-6.08915	4.82667	-3.79189	-3.62474	5.72472	4.65762	-1.11525	2.10632	-7.46005
TGIF2	-10.5544	7.24436	5.11714	5.81646	-8.27077	6.97191	-6.12364	-5.11491	-5.30529	6.9916	6.79786	-6.10756	5.03849	5.37982	5.18742	5.94463	-5.58773	10.1952	9.16982	5.60266	8.88799	5.1484	5.58092	-4.81238	-7.19647	-3.36573	7.3181	1.59929	1.59962	4.49732	-5.11437	5.2635	3.74526	-2.70282	7.61765	5.59608	5.22852	5.69951	-4.728	3.20684	8.77243	-5.95457	4.5573	5.07379	-1.04394	-6.05743	3.6275	-1.3996	7.55516
SLC22A5	1.82138	2.73889	1.49088	-1.97911	-0.00601137	3.27648	2.887	4.00128	6.53671	-0.668027	1.33642	1.33485	-1.84255	3.55631	-4.02138	2.86383	2.37414	-5.75497	-3.53318	-0.127997	-2.39335	4.36412	0.55236	4.93802	2.71424	5.24548	-1.66051	0.786612	4.7997	-1.26924	5.15573	-5.6501	5.34513	7.12302	-2.36561	2.54238	0.200709	-0.170022	5.41526	-6.06993	-0.923015	-1.25966	-1.31843	-0.257724	6.63862	0.828997	1.54879	5.04553	-4.40594
RET	4.83011	-2.43583	-1.85856	-6.88766	1.68559	-2.56701	5.24723	7.88948	5.13156	-3.79634	-4.24091	1.62412	-3.97663	0.60818	-2.78154	-2.18789	1.80912	-3.73388	-2.80652	-2.9642	-1.25867	-1.38794	-0.576358	2.57439	4.12241	1.58951	-0.46072	0.839575	-2.06605	-1.98509	6.79623	-7.90976	3.93425	4.17636	-2.27391	-3.15682	-3.29274	-1.21141	2.10079	-6.57325	0.071988	-1.58236	-1.94706	-1.86835	4.9547	0.446721	-0.595571	6.80291	-3.01016
CBFA2T3	5.77146	-2.94778	-4.79319	-5.32244	3.367	-4.30964	6.17545	6.67573	5.49374	-2.82302	-3.0872	2.75998	-5.86176	-1.49238	-2.66687	-2.065	2.68109	-5.07929	-4.12085	-1.21761	-3.70772	-2.13283	-2.72394	3.66976	5.84748	3.17051	-0.333972	-1.94942	-6.54399	-4.98009	6.43774	-6.3852	3.32382	0.363799	-3.25487	-1.71923	-7.3023	-4.56572	3.43007	-6.77778	-1.23519	1.17847	-2.64084	-3.21263	4.8169	2.25636	-3.68972	5.55323	-0.673294
CHPT1	-5.97648	8.58326	8.7981	9.65354	-6.18193	6.0818	-9.11343	-7.97576	-4.45243	7.03923	3.61454	-5.48265	4.96637	6.63846	4.24148	2.64274	-4.33186	9.52435	5.54231	6.51958	5.52125	6.31589	4.52276	-3.57476	-3.97768	-3.80873	6.01199	4.20609	6.69728	7.32284	-4.47349	7.11337	-2.45692	2.1802	3.84061	7.52228	7.24848	5.54779	-3.39017	3.73278	4.26915	-2.25665	7.54601	6.43415	0.220444	-4.75108	5.05112	-3.11219	5.56489
CCND1	-4.11253	4.02049	5.33115	-0.291189	-2.4073	4.50024	-5.46105	1.90377	5.87912	2.52385	3.48484	-6.3814	1.9262	3.74253	1.89263	2.70358	0.330942	2.23637	2.4796	2.70623	4.27827	4.35594	0.0246989	2.68096	2.01607	-2.03766	3.72302	2.63812	1.74808	1.58651	4.98751	-3.27213	4.83615	7.09835	0.898263	3.4172	4.35197	2.93502	3.09315	-4.79541	5.74537	-3.99227	2.72276	2.92481	5.938	-5.5276	0.0327916	3.96586	2.24641
CXCL12	10.5405	-8.48576	-7.68935	-5.78462	7.25098	-8.42287	4.88948	0.913572	-1.03321	-7.70528	-8.05658	6.15102	-6.14327	-7.52556	-5.6569	-10.2356	3.81771	-2.42918	-4.04507	-7.36946	-6.10398	-7.9758	-7.24918	1.40198	3.81011	4.39956	-6.16688	-7.55495	-8.80835	-5.85228	0.999675	0.833026	-1.21121	-3.06009	-4.56144	-4.64661	-6.2869	-6.04903	0.217473	0.657501	-6.04684	7.05013	-3.28519	-5.28978	0.184792	5.9265	-8.88464	-1.58097	-2.32164
PODXL	-1.33387	4.20777	5.6839	5.97662	-2.67313	3.47618	-5.29626	-7.47642	-2.8221	2.9643	1.33739	-2.65949	6.34617	1.70669	5.58372	0.481817	-3.99377	6.24457	4.44825	2.21673	2.63928	0.932134	2.5861	-4.32085	-3.41498	-5.48837	0.700874	4.72468	-0.776482	2.74334	-4.10023	3.34395	-7.84261	-3.83922	2.36776	3.58248	2.51041	3.41789	-5.56612	3.66696	2.12909	1.57989	4.111	4.59103	-3.07112	-0.86314	0.994804	-1.36257	4.71164
ITPK1	1.72542	1.68763	0.217037	-3.35543	-1.30364	1.05844	3.67435	5.88556	2.42643	0.0251092	0.839217	-0.543472	-2.49547	3.5449	0.125161	0.752544	1.57775	-3.91941	-1.82349	0.422457	-1.15788	0.411794	3.0271	3.63191	4.15004	4.23574	2.20493	1.80131	-1.98929	-1.78496	6.06967	-5.18713	2.93063	5.23641	-1.624	-0.663979	-1.81183	0.402644	2.74116	-4.91435	2.29271	-2.24526	-2.74855	-1.72819	3.62794	-1.57624	0.399791	4.83663	-2.1684
PRSS23	1.797	-1.81867	0.494213	-2.69591	1.26817	-1.08654	-0.231948	1.52969	4.42473	-2.62536	-6.16459	1.25851	-0.192917	-1.38993	1.9942	-2.17178	3.82131	-3.58716	-1.68279	-2.57123	-2.36613	-3.42252	-1.24242	6.67187	6.24717	2.87215	-0.0751279	0.169959	-0.823622	0.468708	7.8665	-4.36252	1.8907	4.08002	-1.43765	-3.79826	-0.67491	1.16018	4.9405	-8.88101	-0.179071	1.0541	1.14267	0.663045	4.65154	1.34547	-0.528507	5.85281	0.192633
ARL3	-5.75739	6.82292	8.04827	5.3036	-4.44538	7.0856	-4.8677	0.204597	3.16295	5.05696	3.57283	-4.0166	3.80863	8.36846	3.16339	6.3373	-1.93233	2.54249	3.39416	6.77017	5.87634	6.09808	5.78568	3.31876	-0.755514	-0.0417748	5.4707	3.77701	5.29484	5.32837	2.25814	0.574072	3.1122	7.81044	4.12013	4.97315	6.60522	6.17927	-0.160817	-1.90869	6.87239	-6.01118	8.13226	5.49091	5.55905	-6.71233	5.60356	3.91808	2.56843
PAPSS2	7.1118	-9.30655	-7.69685	-8.12742	5.47212	-8.9391	7.91927	6.33381	0.585292	-6.95439	-5.45023	3.74028	-6.04127	-6.76843	-8.14292	-2.78383	4.96439	-3.60124	-5.43037	-6.11428	-5.48366	-6.02348	-5.23603	0.202731	4.49886	4.96768	-4.42477	-6.07659	-4.25117	-5.18848	2.9803	-3.63626	2.67323	-0.69186	-3.95354	-5.54529	-5.82042	-4.39157	1.23044	-1.43352	-4.71023	4.43913	-6.71781	-5.41755	-0.512838	3.67558	-3.37045	0.0161997	-6.13563
SLC1A1	7.17528	-8.21667	-4.24677	-6.0494	6.8136	-5.1703	6.98798	7.39477	5.84485	-6.99198	-6.41043	6.6997	-4.7839	-5.353	-6.08508	-0.851033	3.70064	-7.49047	-9.45982	-5.22043	-8.96979	-4.58235	-6.97516	5.15287	4.04397	7.53131	-7.82948	-3.61756	-0.0782929	-3.53047	5.03322	-6.72566	2.4554	1.61455	-3.57369	-5.22459	-5.09703	-2.98422	5.38283	-2.24821	-6.79629	2.63017	-2.85908	-4.3068	2.78427	3.07365	-0.496018	6.76102	-5.28573
FASN	5.95573	-8.09931	-6.34452	-7.45246	3.54067	-4.06069	6.39392	6.62948	3.91507	-5.37875	-3.23158	6.30339	-2.43589	-6.24564	-7.92187	0.426125	4.70928	-7.5667	-5.27779	-3.42477	-4.76643	-2.07037	-4.34822	2.04279	4.23173	6.57756	-5.58928	-3.9731	0.451521	-3.84226	4.61901	-6.32378	7.38982	4.37934	-7.29147	-2.08885	-5.17455	-3.38851	3.94126	-2.91325	-5.16622	1.0905	-6.71553	-3.81968	6.11823	3.66063	1.85674	6.05163	-5.89864
IGF1R	-3.49193	7.80531	8.26776	6.20118	-4.11196	8.59416	-6.03324	-2.00952	3.3239	3.61243	3.48635	-5.14354	4.56843	6.71258	2.9625	3.06636	-1.77083	1.09595	2.42197	3.31188	2.12325	4.08436	4.588	1.10057	0.904986	-2.7888	4.00119	6.95897	2.69607	3.16812	3.30734	1.49694	-2.77187	4.59113	2.02184	4.62477	5.41068	3.8344	2.61578	-3.73813	5.56074	-2.42138	8.55733	6.11204	3.27204	-5.64125	0.836982	2.45783	3.77564
RPS6KA2	10.2614	-8.14281	-5.485	-4.57023	8.73572	-7.45776	6.01119	2.5257	1.76426	-8.77257	-8.2876	5.89777	-4.11455	-7.76612	-6.46327	-8.95285	5.00813	-3.31573	-6.27149	-6.09575	-7.61917	-7.01466	-6.86314	1.27513	4.7737	3.24114	-6.85402	-6.37141	-4.77696	-5.51991	2.34101	-1.1695	-1.17368	-1.30849	-6.03999	-6.22817	-4.68422	-4.94571	-0.424801	3.35412	-6.34801	7.93349	-2.41179	-3.54139	0.370184	5.11774	-4.38644	-1.71795	-3.80532
ADD3	6.25097	-6.83316	-4.71103	-3.78266	4.27302	-5.97317	3.65975	-2.17332	-1.99654	-4.38298	-3.87752	5.12925	-5.42301	-5.31133	-5.28826	-6.8349	2.38353	-2.76506	-4.92922	-4.89658	-5.845	-3.80011	-5.91669	-1.03335	-0.635317	1.91582	-6.7125	-6.91903	-6.6911	-7.54497	-2.46398	2.25791	0.440425	-5.2055	-3.76515	-2.03829	-6.69267	-6.25559	-0.736843	0.433848	-3.83305	4.59969	-3.30935	-4.44878	-2.9577	5.32056	-6.28769	-0.516171	-3.48568
LRIG1	5.2405	-0.860229	1.43118	-0.457841	3.72657	1.0749	4.57281	6.76155	7.20199	-3.13267	-4.48978	5.71011	-4.70246	1.20034	-6.96057	-0.755255	4.40848	-5.77344	-7.09087	-0.390905	-4.0212	0.583365	-1.42783	7.74641	6.21734	7.90329	-3.48324	-1.7894	3.8385	-1.84661	6.36408	-5.64859	4.26667	7.42953	-3.33313	1.64108	-2.45697	2.5251	5.20294	-4.32328	-3.68942	-1.39506	0.846775	-0.649132	7.42727	0.974887	3.60221	6.56012	-5.72407
UNC119	-8.76994	6.43259	5.67617	2.90558	-5.37708	5.67982	-3.88067	-0.358763	-0.280222	4.68793	3.85199	-6.02721	3.83697	6.02583	4.27472	2.3718	-2.85825	5.71013	5.87712	5.71777	7.1445	5.41948	4.61331	0.581189	-2.58867	-4.55367	6.37219	3.9499	1.31644	4.12562	-0.588778	-0.851748	2.77711	-0.318491	5.09154	4.11367	4.6107	6.10272	-2.44123	-1.14358	5.55351	-6.10159	2.05607	2.93484	3.81908	-5.31163	1.959	-0.210365	4.17635
SVIL	2.11934	-0.1913	1.57754	3.40139	1.18874	-1.11091	-0.758265	-5.29404	-1.78564	-2.41599	-3.55442	0.29162	1.11649	-2.57467	-0.277187	-3.45574	-1.8635	3.20792	0.877522	-1.55419	-2.16702	-2.14091	-1.4283	-2.22377	-2.19234	-3.29366	-2.03859	0.104567	-0.594789	0.204487	-3.24771	3.31544	-5.98704	-5.94439	1.27777	-0.365573	1.80552	0.923581	-3.2549	5.76584	-3.26657	3.33524	1.83419	0.493256	-4.25391	2.19805	-2.95907	-6.02531	1.85418
ADCY9	-0.698675	2.53231	1.27201	0.480195	-1.3108	-1.46102	0.560842	3.65981	4.92741	-0.564743	-0.364519	-2.11896	-1.89674	2.89066	0.512239	-0.271526	0.356735	-0.663802	1.04079	-3.02778	1.99116	2.85919	1.34017	1.95184	2.68717	1.7528	3.06264	2.28714	0.519677	4.24899	5.31865	-2.35519	1.82343	3.11506	0.334489	-0.534854	3.20569	-0.445501	4.0412	-5.91299	2.48937	-1.17089	1.14238	0.762485	5.96255	-1.77567	-0.543022	1.7614	0.253135
KDM4B	1.23719	1.54725	4.03772	1.9194	1.96076	3.72474	2.17223	4.52596	8.87374	-0.467597	-0.830756	2.24804	-3.29178	1.84132	-3.34785	2.29382	2.64532	-4.39185	-3.71444	0.86274	-1.77316	3.136	-1.50945	7.15387	4.73489	4.4686	-1.79498	0.599217	6.40204	0.0165287	7.36655	-3.35787	4.77575	8.00299	-2.60367	1.53241	1.33839	-0.152218	4.97275	-5.45892	-1.01848	-2.63726	1.68301	0.477735	7.11295	0.104758	3.69381	6.3007	-2.33392
SLC2A1	-7.75022	8.37474	7.52807	5.10235	-11.1795	5.46691	-5.21468	-3.77908	-5.06187	6.72774	6.38991	-6.83849	7.14685	4.16444	7.76562	6.78086	-3.65856	5.71615	7.01451	5.75409	4.95478	2.7261	5.70159	-2.89306	-4.18388	-3.95888	7.17871	6.06675	2.90565	6.16808	-1.81269	3.16371	-1.25392	-1.04819	6.27822	1.53504	5.08596	4.22142	-2.40981	-0.37512	8.56345	-4.09435	4.7042	6.50425	-3.94428	-4.35946	3.02058	0.807401	4.2092
DYNLT3	-4.56536	3.57488	5.92695	2.43342	-3.25979	4.11442	-4.55215	-0.982015	1.75036	3.38195	1.91056	-6.80713	5.69029	3.31606	3.90668	1.53086	-0.663575	4.2759	4.40064	2.34886	2.72589	2.4055	3.39533	2.61552	0.311022	-4.12065	5.69745	5.23197	0.552507	5.04944	5.43928	-2.07447	-2.1885	2.16954	3.69634	1.28002	4.40856	5.52797	-1.76519	-2.91187	5.56553	-3.43348	5.33422	4.26372	1.33445	-3.7516	1.92245	2.99901	2.82852
TSKU	5.72057	-6.41096	-4.61537	-8.55715	3.82539	-4.34749	5.43161	5.92729	3.60508	-5.4471	-4.32225	3.19031	-6.78484	-4.13339	-5.393	-2.82212	5.4104	-4.19597	-4.29657	-3.26584	-1.9938	-2.73602	-6.18789	5.9975	4.45261	3.90765	-4.76365	-5.36896	-1.54931	-4.72862	4.66716	-4.99287	6.35721	1.58496	-3.9764	-3.78885	-3.38374	-4.60256	2.98478	-5.13649	-2.26697	1.3792	-6.26009	-7.02016	1.77339	2.23006	-3.16397	1.94677	-4.67259
SNX24	-5.38772	6.40486	5.97879	4.01404	-7.2239	4.68796	-4.14895	-1.57415	-2.30564	5.78683	4.15054	-5.293	6.53545	4.64742	5.50987	4.34114	-0.778091	6.45986	5.07528	6.40799	1.88293	4.77529	4.54106	2.03247	-0.116552	-2.45195	6.57773	6.47775	3.69132	7.27783	2.34557	2.4701	-0.806152	2.33624	5.59691	1.39362	5.83647	4.96829	-0.691318	-1.78755	6.50773	-2.30492	4.29307	6.53215	0.737392	-3.73214	4.72861	3.69708	3.6327
SLC1A4	4.12328	-1.98786	-2.6186	-1.92695	0.671956	-0.636404	2.47372	4.89448	3.68159	0.254111	-1.37152	4.06652	-3.11104	-0.403433	-2.47965	3.94362	5.9778	-2.42852	-1.88605	1.62375	-1.77968	-0.770652	0.303008	9.15881	6.51712	5.14926	-2.17893	-2.23351	2.19259	-1.24075	6.19722	-3.24922	4.73831	7.41624	-2.51134	-0.0261212	-1.39069	0.128517	2.81248	-4.82997	-1.68195	1.55031	0.530503	-1.424	2.74079	0.435312	2.74589	7.69554	-2.51959
SLC7A5	-7.22973	3.19278	3.14161	2.29019	-6.84888	2.10938	-4.1079	-2.69744	-4.51291	3.23664	5.50575	-5.90784	5.35057	0.536216	6.17703	4.61096	-4.43279	3.83874	5.19799	3.70395	5.83036	0.0419685	3.74991	-4.55831	-5.02604	-6.27454	3.64219	2.66682	-0.475109	3.1853	-3.4349	-0.857449	-0.643986	-4.04037	3.65637	-1.47714	1.28931	1.48073	-5.35449	1.81555	5.54477	-4.05901	0.87845	1.89647	-4.66416	-2.63592	1.68651	-2.65697	3.01409
ANXA9	-0.25396	-0.26755	0.421319	-3.97578	0.521293	0.0584613	0.996849	6.14967	5.65567	0.626708	0.382863	-1.81559	-3.26578	1.27857	-2.63011	1.10536	1.13576	-1.54494	1.29812	0.130405	3.03068	3.63317	-1.96251	2.40386	3.08244	0.806525	2.55932	0.531522	2.27961	-0.726083	3.75738	-5.47686	5.72821	7.52806	1.20697	2.77177	2.64397	1.00959	4.20097	-3.51572	1.70917	-1.8583	0.647915	-2.09898	5.75267	-0.456872	-0.647195	3.60302	-3.56672
TFAP2C	-5.7715	5.37734	3.88421	6.03986	-4.20756	2.22615	-5.16597	-6.18387	-2.33642	3.38918	3.47608	-3.61634	4.78731	1.42641	5.46864	3.47803	-6.50126	6.80039	6.43728	1.8054	4.09306	3.49419	3.96083	-6.87181	-5.86533	-3.86231	5.99866	3.42957	3.42052	4.93703	-4.64831	5.22348	-3.11641	-3.98786	4.3821	3.00814	4.03292	2.45283	-1.51113	3.09477	4.59289	-0.199038	4.14714	6.52256	-2.69498	-1.54716	3.53653	-5.32901	6.04912
CLIC3	3.91184	-6.00346	-7.04738	-8.29136	3.12662	-6.69395	6.48268	4.81115	1.84354	-3.70942	-1.8316	1.93071	-4.60419	-3.76354	-2.29905	-3.77597	2.46371	-4.46232	-3.98153	-5.14086	-4.24848	-2.86662	-6.56965	2.19461	1.79273	3.32171	-4.35294	-3.93817	-2.67151	-2.8748	4.0606	-4.58879	3.75175	-0.616637	-3.64138	-4.31344	-4.18132	-6.9257	3.16896	-2.79958	-1.90279	4.43943	-5.10901	-5.24564	1.18625	4.65585	-2.85201	2.12687	-4.06879
NPY1R	-7.36219	6.35538	6.35138	5.27917	-3.02259	6.39256	-7.36872	-4.82395	2.8598	3.45741	2.00561	-5.51402	4.44292	5.16564	5.96805	1.44219	-3.16558	5.11716	5.93175	3.37706	4.12845	4.69984	4.73044	0.878445	-0.711761	-3.92892	6.44563	5.03662	2.11168	5.36943	3.42665	1.14913	-2.60956	1.0916	3.72272	5.38373	4.61594	6.61102	-2.4303	-0.495425	4.0332	-4.01052	5.90504	5.78399	3.54222	-3.79141	4.0361	1.51871	5.59003
AFF1	8.20122	-4.3615	-5.52529	-3.47842	4.74161	-2.29116	7.16996	5.13646	5.66657	-3.80558	-3.67562	5.84579	-5.51735	-3.48308	-6.43876	-2.99265	4.0142	-5.38395	-6.78661	-3.31843	-6.21313	-1.92106	-4.61391	4.19448	3.03679	5.95142	-5.36118	-2.60564	-0.574683	-3.32321	3.83281	-5.38081	2.95442	3.58694	-3.30844	-2.58101	-4.83493	-2.4864	4.21692	-3.41882	-4.98043	1.38071	-4.14379	-3.05108	1.8763	4.30991	-1.11972	4.38603	-4.65053
RASGRP1	-3.51176	6.27089	2.02281	6.31805	-5.57389	7.92325	-4.62924	-4.71204	-2.41977	6.84554	6.95572	-3.05515	2.80791	4.75516	4.92816	5.80342	-4.75287	8.08155	7.37248	6.3405	5.21144	6.47397	7.17655	-1.9107	-3.6981	-5.19785	6.04106	6.54805	2.06843	5.78627	-0.0577274	3.89194	-2.81681	-1.94183	2.65876	5.95031	2.62887	5.37061	-5.61339	3.52375	5.5371	-1.68905	2.16705	5.42348	1.27147	-3.55608	3.63883	1.48335	7.26598
MED13L	-5.11889	8.24623	6.96291	4.54595	-3.95465	7.41197	-4.91352	-1.99393	0.427456	4.44254	3.91941	-5.92575	3.17979	7.15749	3.4509	0.685824	-2.42738	2.76702	3.588	7.86807	4.61616	4.06779	5.04749	0.503373	-0.676788	-3.32824	5.7671	2.85872	-0.164804	-0.221825	4.26869	1.07165	-1.45869	3.30736	3.27326	6.02345	3.15289	4.71435	-1.74694	-2.10195	5.90432	-5.8623	4.03735	2.36919	3.97616	-3.82064	0.684467	2.43343	3.26865
TJP3	0.289993	-0.0902599	-1.0045	-1.94953	4.39095	0.749917	3.89174	6.06784	7.13549	-0.66189	0.533699	1.19716	-3.19863	-0.93147	-1.37156	0.0810862	-0.46748	-5.07693	-2.87351	0.174958	-1.04872	3.63061	-1.75329	1.74701	2.59544	2.50424	-1.59693	0.162307	4.21312	1.97503	5.51485	-4.86089	3.33922	5.33873	-0.906176	-0.121746	-1.3088	-3.9102	6.25924	-3.69447	-2.74939	-1.34491	0.0131743	-1.8971	6.11268	1.5012	1.69724	5.56134	-6.15652
SEMA3B	-2.89573	4.45426	4.41053	0.29882	-2.59908	2.89842	-3.11542	2.0106	1.10375	1.35592	-1.15989	-4.82286	4.2768	2.12242	4.69862	1.80741	0.458874	0.644509	4.09733	2.79138	2.06054	1.25348	2.88472	3.97295	2.1533	-0.475591	4.38198	4.34368	0.451569	4.22615	5.59301	-2.40008	0.11504	3.22642	3.02226	1.18827	2.77955	4.61116	1.40861	-4.29731	5.04675	-2.63425	2.95808	3.37514	5.06309	-6.24027	0.360958	3.82394	1.93942
ELOVL5	4.48703	-2.27454	-0.602574	-3.23778	3.78182	-0.28084	4.31871	5.08999	5.58109	-3.14856	-3.37564	4.27176	-2.98115	-0.186752	-5.41923	-1.469	2.43799	-5.18524	-5.93213	-2.75945	-4.50564	0.939212	-1.621	4.81157	3.90421	6.15785	-3.05269	-0.189902	2.77728	-0.587764	9.10584	-4.83841	1.95281	4.36876	-4.17521	-0.506433	-3.22331	-0.266118	2.3105	-5.51744	-3.24543	1.2455	-1.14728	-2.14852	5.79272	2.88785	2.29627	6.96399	-4.28246
FLNB	-4.67783	7.53537	8.82733	6.06587	-7.52268	7.65657	-4.27747	-1.12462	-0.413661	5.00781	3.64123	-4.99943	4.1672	4.77097	2.53055	4.68014	-0.885431	3.3822	2.04305	5.83259	-0.0826863	5.3721	4.53358	4.573	0.493204	-0.883526	4.01183	4.97054	6.60322	6.08177	3.82513	0.284473	-1.91923	3.7663	2.5291	3.93695	5.22418	6.40825	0.587437	-3.64496	3.20354	-3.0864	4.80305	6.27615	1.78019	-3.49568	5.12415	5.97614	1.81459
SLC39A6	-1.65812	2.58259	3.627	-1.80892	-0.773186	3.9909	0.462166	4.7238	6.63594	-0.0921148	1.40944	-1.90365	-0.842631	2.76716	-0.923163	2.48545	-0.651371	-1.16192	0.00252547	0.889798	1.15773	2.46796	0.72824	3.9789	0.766707	1.88189	-0.0601928	2.66262	2.52857	0.63393	3.57479	-5.9343	2.54519	4.43686	-1.57173	2.88372	1.78761	1.62344	3.1363	-4.71649	2.26588	-1.54301	0.00788203	1.33137	6.80142	-1.74734	0.931896	5.58591	1.02932
TFF1	6.37632	-2.91574	-4.32845	-6.50367	4.37514	-2.19502	5.43583	7.9977	7.2956	-4.78815	-2.77322	4.60538	-4.22249	-3.34171	2.7841	-3.54682	1.25627	-6.76692	-5.43014	-2.22781	-2.46641	-3.23213	-3.26932	3.69452	4.13474	7.53696	-3.41602	-0.663448	-1.65159	-0.659228	6.2693	-7.9548	3.68514	2.941	-3.71301	-2.50442	-3.71529	-4.01609	3.71864	-3.6701	-2.12764	1.13247	-2.24218	-2.35973	5.33308	1.61005	-1.9605	6.50135	-3.01362
GFRA1	0.242366	1.28195	-0.0662405	0.430927	-1.67032	2.69594	0.852577	2.39875	5.54058	-0.0336025	0.09317	0.568231	-4.28056	3.05671	-1.77119	0.934244	0.54476	-0.32063	1.85287	0.87494	2.17054	2.67246	-0.535516	3.56151	1.9902	1.26509	2.63071	-1.30117	-2.93959	-2.14971	1.24039	-0.615362	4.0662	4.39641	1.13422	3.89838	-0.370917	-0.0546043	2.01863	-4.99765	2.81714	-3.74008	0.763396	0.648283	5.87436	-2.19509	-1.10226	1.73812	2.61339
NXT1	-6.82561	6.9431	5.92663	5.68276	-7.27125	4.92794	-4.46792	-2.77243	-3.19155	6.12532	6.11423	-5.1088	5.58947	5.44141	4.64449	7.4463	-4.56384	6.74624	5.68324	4.56766	6.13942	5.43673	5.707	-2.56886	-4.01094	-2.27609	6.93171	4.86074	5.42056	6.93909	-3.27627	2.42855	0.527108	-1.06822	5.21967	4.31003	6.79266	3.41798	-2.85482	2.30678	5.1444	-2.42561	3.7097	5.78547	-3.51685	-4.30976	5.05486	-1.54375	4.32674
CALB2	1.19967	0.776439	-0.0287041	2.0739	-1.00333	-0.88991	-2.4327	-4.62164	-3.58134	0.21729	-0.0143432	-2.17371	2.45886	-0.854823	2.90509	-1.63693	-2.3338	4.88964	3.22255	-1.27732	0.0978774	-1.5311	0.470394	-2.33853	-3.36945	-3.76757	1.03063	2.95819	-2.40653	1.47301	-2.95456	3.51892	-6.92321	-6.66517	2.3518	-1.38349	1.6378	-0.362778	-6.18931	3.8373	-0.000173873	3.47395	0.654272	2.09091	-5.44355	1.73036	-1.20491	-4.45122	3.04443
CLDN7	-5.38567	4.29504	4.25918	1.94526	-2.75106	3.63762	-1.46443	2.3806	0.984039	5.26576	2.85592	-3.45345	4.43115	0.907298	4.31256	3.71669	-2.24921	1.44686	2.90601	4.65315	2.01119	4.73321	2.71736	2.1403	2.25922	-2.80966	4.88711	4.66448	5.47809	6.81435	2.20643	-3.90816	0.761524	2.56095	3.7226	0.827413	3.3208	3.26325	-1.02566	-3.51023	3.04484	-2.5642	1.94171	1.79739	1.78244	-1.86486	5.03368	4.60303	0.191214
FARP1	-5.23584	4.22953	8.02353	6.72627	-3.01518	1.22748	-4.13038	-4.90603	-4.60061	4.06033	0.972984	-4.06518	5.29621	2.04418	4.63829	0.687957	-3.58455	4.07797	0.873817	2.55185	-0.675244	0.750555	4.00874	-2.7768	-1.59208	0.0903307	2.46964	2.42758	2.61412	4.66413	-2.70239	5.34841	-5.75192	-2.11003	4.59604	1.82782	3.2625	3.00899	-1.4854	4.38657	1.07074	-2.46225	7.12661	4.44238	-3.0039	-1.9524	3.4081	-2.85736	1.58103
SLC37A1	2.48924	-3.69706	-4.8989	-5.03816	5.30236	-2.22264	4.4728	6.25242	7.43486	-2.54605	-0.230439	3.09573	-3.46576	-4.85696	-0.273748	-2.02497	2.34409	-5.50985	-3.11089	-3.71569	-2.9279	-0.240338	-3.29258	2.16322	2.36527	2.09314	-3.06129	-1.23058	0.436851	-1.84418	3.42871	-6.06937	5.02181	2.48874	-2.54732	-2.14313	-3.15256	-3.08463	4.95132	-3.72733	-2.28412	0.78914	-4.93748	-5.18046	3.99468	2.16818	-1.24024	3.05431	-3.90369
RRP12	-8.70664	6.77356	6.33433	5.01036	-5.43272	5.80875	-4.66512	-1.82691	-1.62198	5.50874	6.62759	-5.97007	6.12152	5.9183	3.71596	5.02961	-4.06392	3.22862	4.1876	5.81481	4.96804	3.7829	4.54774	-1.37178	-1.96749	-2.67859	5.04364	3.61869	4.24371	4.82271	0.189818	1.55906	0.184481	-0.650558	5.22594	4.3242	3.9513	5.15797	-2.82805	-1.02227	5.96336	-6.45728	3.75646	3.78179	0.141873	-4.80124	4.46895	1.59612	2.24115
RAB31	1.55996	-2.8995	-1.43886	-3.1235	1.70416	-1.6924	1.75653	3.69514	2.66047	-1.39027	-3.6417	-0.739369	0.334871	-1.00067	-2.77779	-0.54846	4.39449	1.30187	-0.428399	-1.90665	-3.35649	-0.910285	-1.49155	5.63622	4.35305	3.18609	1.80595	-0.157686	-0.81153	2.8903	6.57066	-0.259147	1.66106	2.78397	-0.0269076	-2.8938	1.57151	0.778271	3.92208	-4.87257	1.31385	1.64617	1.83761	1.50053	3.4052	-0.265017	-0.121524	5.14871	-0.124456
NAV2	-2.42998	5.85891	8.95283	5.79101	-2.39459	1.81149	-4.46159	-5.2767	-3.8576	3.29497	-1.48162	-3.37854	2.81493	3.41096	2.5876	-1.05866	-3.04805	4.45743	1.73853	3.52403	2.5834	2.16208	2.19916	-2.01951	-1.98974	-3.50217	2.23101	1.86699	1.88792	3.05165	-3.5259	3.08385	-4.18215	-0.217475	5.43754	2.0236	4.35076	4.32134	-2.93664	4.02802	0.850422	-2.9664	6.30915	3.61602	-3.51837	-1.60371	1.50746	-3.78529	1.62642
DEPTOR	5.27895	-4.90572	-4.08624	-2.19361	6.16608	-3.17502	4.57063	1.88058	6.44659	-4.3488	-4.8698	6.60889	-3.75688	-2.28116	-4.11724	-4.15198	4.2502	-2.19526	-4.79063	-3.85798	-3.76052	-2.08109	-3.31681	4.47995	3.04491	5.68214	-4.4531	-5.18271	0.728422	-1.40592	2.84205	-2.07277	4.22791	3.01339	-3.76049	-2.19531	-3.67692	-3.45272	3.2007	-2.33727	-5.14609	2.17185	-0.772561	-2.45255	3.70532	6.23304	-0.169522	2.07618	-2.28627
HR	-1.56001	1.41527	2.55072	3.76433	-3.40008	0.328206	-3.05664	-5.68504	-6.09893	3.89758	3.14182	-3.16109	5.45991	-0.880282	5.85248	3.5627	-2.44455	2.33809	2.71684	3.99951	0.405927	0.0159262	2.26125	-3.04524	-3.15953	-1.4584	1.44373	0.6118	0.427652	2.25621	-1.61514	3.98944	-4.03215	-3.69307	1.32137	0.264618	0.989085	-1.42075	-3.35059	3.15761	0.964317	2.27941	2.69687	3.40779	-6.04725	2.31096	2.33334	-3.32146	3.53241
GAB2	-3.77747	4.5353	6.28726	4.77533	-3.58756	2.25591	-4.63918	-4.38081	-3.04874	3.10013	1.25299	-6.27638	4.83985	2.74066	2.64601	-0.809821	-2.01187	5.07649	3.71485	1.87764	3.97493	2.85486	3.39441	-3.19167	-2.89184	-4.49625	3.13375	2.91938	1.31488	2.41213	-0.845899	3.18154	-2.60153	-0.158556	3.67087	3.71524	4.65687	3.50216	-3.71118	2.43962	3.27678	-0.639744	4.24329	5.49994	-1.15517	-2.62416	2.13368	-2.74412	3.81216
BAG1	-4.49661	8.45541	7.58783	4.22699	-3.287	8.31205	-2.46377	-1.57202	0.287002	4.61621	2.64294	-4.55414	5.56953	6.20859	5.49615	1.44957	-3.67616	2.40483	0.93229	7.04642	3.01184	3.79581	5.10103	0.0463658	-2.1242	-1.63498	3.32478	3.85029	4.8171	6.61438	1.50835	-1.60719	-1.70554	2.99813	3.02589	5.0557	4.53648	4.32338	-1.25678	0.387025	2.72912	-5.19211	5.82175	5.52881	3.24383	-1.32432	3.81399	2.33024	3.17461
CYP26B1	3.67335	1.30953	0.331568	1.01269	-2.35459	-2.01117	-0.795964	-4.31984	-5.2488	0.540134	0.491938	-1.25618	1.6163	-0.0345388	1.47703	-1.09669	-1.26363	3.54876	1.81568	-1.52842	-2.31743	-2.70317	0.401682	-0.556609	-1.6669	-1.06657	0.890991	0.44275	-2.37938	1.60801	-2.97473	5.1263	-6.37295	-4.4671	0.474211	-0.990608	0.634776	-0.76343	-2.91438	2.41913	-0.382333	4.2854	1.21237	2.36584	-5.23548	0.97903	-0.844747	-3.22064	3.80941
MICB	-3.16571	5.30314	1.49501	3.58768	-8.36696	4.43478	-2.90832	-0.302791	-5.49385	5.83786	4.19589	-2.9832	1.27786	3.63763	4.6034	4.03876	-4.11159	6.00255	6.40475	4.24594	4.34761	4.15765	5.58091	-1.30404	-3.03827	-3.75986	5.99753	4.29876	-0.0916342	5.12856	-0.730216	2.9329	-0.579077	-2.93739	5.10771	0.435815	1.42339	4.04769	-3.68815	1.34507	6.41854	-1.24654	-0.69976	3.40121	-1.20301	-5.11211	3.03881	1.44835	5.72277
CELSR1	-0.905466	3.40039	7.53487	2.63669	-1.20345	1.72203	-1.32312	2.03725	3.56214	1.00418	1.04952	-2.84853	0.595096	2.71903	0.420958	-0.3763	-0.722017	-0.228884	-0.860976	-0.053951	-0.0777168	-0.0470928	1.54491	1.58058	1.17038	0.252891	1.48947	3.12581	1.06585	2.25005	3.08991	-2.55015	-1.10624	5.35759	1.79347	0.571378	1.95398	1.21268	2.48441	-2.1385	2.37457	-3.67132	4.95129	2.25264	2.98459	-2.60729	0.495092	1.95924	0.0591945
ABHD2	-1.94209	3.6697	4.79178	0.580511	-3.00031	1.14394	-3.61092	-1.06742	1.6143	0.892738	0.210141	-3.17608	1.85315	3.34145	3.51369	0.0175401	1.95453	-0.502046	2.15812	-0.663309	1.74861	2.10546	1.98914	2.26138	1.82915	-3.41411	2.49197	2.25239	-2.84471	0.165819	2.90235	-0.665953	-1.16221	4.66183	1.84888	0.266444	1.6394	2.99417	1.9242	-4.07229	3.53712	-2.56739	2.6429	1.96021	2.69935	-2.29785	1.29215	2.33655	2.13281
LAD1	-1.97136	0.704679	0.975173	2.95416	-0.780467	-0.875175	-1.68171	-3.91217	-3.07904	1.05791	0.94935	-0.184219	0.542075	-3.18468	3.12693	-2.8961	-4.84709	2.21168	1.4228	-0.462721	0.961446	-1.22101	-1.10083	-4.29581	-4.72532	-2.63014	-1.04009	-1.16636	1.00315	1.93881	-6.8655	2.16227	-1.94979	-5.48318	2.95976	-2.00577	-0.158991	-1.54934	-2.82249	4.34118	-1.40495	-0.749041	-0.356774	-1.99881	-6.27788	1.43577	-1.93306	-5.17498	1.83109
MUC1	4.82214	-2.15547	-3.29944	-1.0632	5.68211	-3.76915	3.46657	3.579	5.13075	-3.61051	-1.07366	4.61425	-2.2578	-4.93065	-1.17333	-3.84208	-0.961811	-8.01581	-6.91093	-6.27825	-5.93289	-1.10746	-1.61192	2.20759	3.38513	4.35416	-4.63201	0.143735	1.70089	0.568284	2.81043	-5.33958	-3.33413	0.579302	-4.46582	-4.22231	-3.81603	-4.81958	5.73388	-2.55487	-5.00033	2.80123	-3.30124	-4.05837	1.37527	4.29694	0.158853	2.41961	-7.19563
JAK2	3.37596	0.018584	-2.12113	1.34319	-0.476066	0.0543584	2.47864	-2.04891	-4.30356	1.29993	-1.00934	2.69876	-1.61481	-0.188702	0.224433	-2.53328	-1.1874	0.673308	-1.12836	-0.5068	-2.58642	0.238346	0.580693	-1.42697	-3.03397	-0.510772	-0.873431	0.907897	-2.33218	0.59336	-1.68076	1.58964	-3.18873	-3.58331	0.791713	-0.15211	-2.76346	-0.687147	-4.48656	2.43616	-0.924236	1.15877	-0.865338	1.00145	-0.44968	2.1372	0.578452	0.575822	1.52755
IGFBP4	7.47703	-5.4075	-4.05696	-6.50931	5.2692	-4.57077	3.17836	2.70311	3.32447	-4.87435	-4.50273	2.40802	-4.92249	-3.54972	-3.55524	-7.1277	4.41983	-3.05731	-2.7477	-4.55321	-3.21845	-4.80845	-3.5744	5.96411	5.14472	4.72181	-3.11996	-5.65653	-6.51978	-3.92932	4.31022	-2.69557	1.15813	1.2746	-3.91993	-3.76215	-2.57568	-3.80443	1.74191	-4.34719	-1.14669	2.54253	-1.49728	-3.44158	2.30864	2.18475	-7.19145	1.67907	-1.87945
MYOF	2.45711	0.0546982	1.17503	-0.306566	0.754561	-0.739304	-0.19557	2.2049	3.13355	-0.529311	-3.54911	-0.855108	0.031561	0.725548	-0.913817	-3.31426	3.1304	-0.156101	-1.24031	-0.725366	-2.77699	-0.321948	-1.21684	5.57878	3.74869	1.08654	0.0384561	0.0395233	0.800488	2.92287	5.44086	-0.648353	0.725859	3.49617	0.400501	-3.80024	2.48855	0.735011	3.11812	-4.23399	0.196575	1.47292	1.78715	0.15351	2.87782	1.36692	-1.35376	2.63129	-1.01676
KRT19	0.070266	-0.691878	-0.977031	-4.17666	0.204362	0.0408861	2.89308	5.28492	5.03745	0.65914	2.99053	-2.07706	-1.15372	-0.574734	-2.39001	3.46027	2.26612	-0.136103	-1.63722	0.344568	-0.861085	4.49065	-2.54293	3.53135	2.70924	2.11817	0.189082	0.17306	3.51206	1.43979	3.23314	-3.78757	5.79213	4.524	-1.10361	1.54536	2.80205	-2.30516	3.6388	-4.29018	0.503065	-0.0178883	-1.60029	-0.414194	3.86995	-0.667209	1.55047	4.23953	-4.21683
FKBP4	-5.97448	4.64094	3.6821	1.92979	-7.11466	5.5419	-1.8894	1.19989	1.24184	5.41671	7.41409	-3.54539	2.84384	5.72168	2.2625	8.54372	-3.12632	1.34706	3.38678	4.97101	5.11104	6.92089	3.48324	-1.75204	-1.30559	-1.5308	4.04322	3.46021	3.40646	2.13274	-0.133121	-2.2643	4.87656	2.15323	1.40702	3.95365	0.956323	2.50287	-0.594312	-2.32796	7.40612	-5.04932	0.431554	2.40559	1.02908	-3.45864	4.4823	4.39808	0.737266
MAPT	2.11094	-1.99383	-0.932847	-1.66824	3.51626	1.15097	2.00878	2.30955	8.13637	-1.8554	-1.47156	1.6191	-1.62457	0.966682	-5.40491	1.6722	2.19735	-2.46573	-4.36797	-0.79934	-3.20068	1.80527	-1.14421	3.61289	3.29821	5.85325	-1.77691	-1.02893	4.15816	0.339053	5.17086	-4.5414	3.24604	7.68619	-4.56097	3.32299	0.552451	-1.43839	3.34515	-1.67592	-3.89825	-1.9884	1.80778	2.96602	7.39685	2.88212	3.82258	6.78488	-2.89394
[truncated: 68 more columns]
