# Supplementary material for: Patient-specific analysis of co-expression to measure biological network rewiring in individuals
Source: Life Sci Alliance. 2023 Nov 17;7(2):e202302253. doi: 10.26508/lsa.202302253 (PMC10656351; doi:10.26508/lsa.202302253)
Supplement: Supplementary file 2 [file LSA-2023-02253_TableS2.xls]

## Sheet: Sheet 1
Supplementary Table S2. Predictive performance of Cosinet and module eigengenes for 5-year clinical outcomes
Clinical Outcome	Measure	mean AUC	sd AUC
BCFi	Cosinet	0.697655	0.0309613
BCFi	Consensus module EG	0.557425	0.0367971
BCFi	Module EG	0.585626	0.0455699
DRFi	Cosinet	0.658765	0.00351398
DRFi	Consensus module EG	0.583827	0.00403403
DRFi	Module EG	0.605879	0.0189549
OS	Cosinet	0.59414	0.00997626
OS	Consensus module EG	0.518588	0.0223121
OS	Module EG	0.518204	0.0134869
RFi	Cosinet	0.677103	0.0262302
RFi	Consensus module EG	0.563497	0.0174029
RFi	Module EG	0.578965	0.0100608
OS(1st dataset)	Cosinet	0.665354	0.0201059
OS(1st dataset)	Consensus module EG	0.556601	0.0306618
OS(1st dataset)	Module EG	0.572496	0.0324318
